# Supplementary material for: Gut microbiome changes with micronutrient supplementation in children with attention–deficit/hyperactivity disorder: the MADDY study
Source: Gut Microbes. 2025 Feb 18;17(1):2463570. doi: 10.1080/19490976.2025.2463570 (PMC11845018; doi:10.1080/19490976.2025.2463570)
Supplement: Supplemental Material [file KGMI_A_2463570_SM8637.zip]

Archive with 2 entries (2 files):
- STORMS_Checklist.xlsx
- Supplementary_Materials_Ast clean.docx
